# Supplementary material for: Enhancement of Male Sterility Stability in Indica Rice by Dual Thermo-Sensitive Genic Male Sterile Genes
Source: Plants (Basel). 2026 Jun 19;15(12):1906. doi: 10.3390/plants15121906 (PMC13306423; doi:10.3390/plants15121906)
Supplement: Supplementary file 1 [file plants-15-01906-s001.zip]

Archive with 3 entries (3 files):
- Table S1. Meteorological data at the Fuzhou experimental station during the field observation period, 2025-0515-0930.xlsx
- Table S2.  Evaluation of potential off-target sites..xlsx
- Table S3. Primers used in this article.xlsx
