# Supplementary material for: Enhancement of Male Sterility Stability in Indica Rice by Dual Thermo-Sensitive Genic Male Sterile Genes
Source: Plants (Basel). 2026 Jun 19;15(12):1906. doi: 10.3390/plants15121906 (PMC13306423; doi:10.3390/plants15121906)
Supplement: Supplementary file 1 [file plants-15-01906-s001.zip › Table S1. Meteorological data at the Fuzhou experimental station during the field observation period, 2025-0515-0930.xlsx]

## Sheet: sheet1
Table S2. Meteorological data at the Fuzhou experimental station during the field observation period.
	Observation Time	Air Temperature (℃)	Maximum Temperature (℃)	Minimum Temperature (℃)
	2025-05-15	17.2	27.5	8.2
	2025-05-16	16.1458	21.8	10.2
	2025-05-17	17.4083	26.7	8.2
	2025-05-18	20.7792	26.5	15.9
	2025-05-19	20.9167	25	16.2
	2025-05-20	19.3583	20.7	18
	2025-05-21	19.4042	20.3	18.4
	2025-05-22	19.15	19.9	18.8
	2025-05-23	19.475	20.6	18.6
	2025-05-24	22.3417	27.4	19.2
	2025-05-25	22.6792	25.8	21.1
	2025-05-26	23.6542	29.3	21.5
	2025-05-27	23.1875	25.1	21.2
	2025-05-28	20.6458	23.9	14.8
	2025-05-29	18.65	25.1	12.5
	2025-05-30	19.3333	24.8	14.4
	2025-05-31	22.975	29.3	20.7
	2025-06-01	23.7	29.2	19.3
	2025-06-02	23.8	30.2	21.5
	2025-06-03	21.7833	25.3	19.5
	2025-06-04	20.9333	23.3	19.4
	2025-06-05	21.7167	26.8	17.7
	2025-06-06	23.375	31.2	18.4
	2025-06-07	26.725	32.6	22.5
	2025-06-08	26.8667	32.5	23.2
	2025-06-09	26.3542	33.2	22.2
	2025-06-10	26.2917	32.4	22.3
	2025-06-11	25.3792	28.7	22.9
	2025-06-12	25.2708	27.8	23.6
	2025-06-13	25.2625	30.3	23.6
	2025-06-14	25.2042	27.9	23.4
	2025-06-15	25.8708	27.6	23.9
	2025-06-16	25.6542	28.4	22.9
	2025-06-17	24.6625	28.4	22.2
	2025-06-18	26.1958	30.9	22.2
	2025-06-19	26.025	30.2	22.2
	2025-06-20	26.4542	31.8	22
	2025-06-21	27.4667	33	23.1
	2025-06-22	27.1125	31.6	24
	2025-06-23	27.2125	32.6	23.5
	2025-06-24	27.9125	33.8	23.7
	2025-06-25	27.4375	32	23.6
	2025-06-26	27.5167	34.1	21.8
	2025-06-27	28.4375	35	23
	2025-06-28	25.7792	32.5	21.1
	2025-06-29	26.1208	31.1	22.4
	2025-06-30	26.0875	29.8	22.5
	2025-07-01	27.1292	31.3	23.4
	2025-07-02	26.2458	30.4	22.3
	2025-07-03	26.5083	30.5	22.4
	2025-07-04	26.1125	30.2	21.9
	2025-07-05	27.2958	32	23.7
	2025-07-06	26.3167	30.1	22.9
	2025-07-07	26.775	31.9	24
	2025-07-08	27.1167	33.3	22.9
	2025-07-09	23.3833	25.3	22.3
	2025-07-10	23.6292	25.8	22.3
	2025-07-11	23.7792	24.3	23.1
	2025-07-12	24.0125	27.8	23.4
	2025-07-13	25.6083	31.4	23.4
	2025-07-14	26.1958	32.5	22.9
	2025-07-15	28.2417	34.6	24.1
	2025-07-16	27.9208	33.9	24.2
	2025-07-17	26.4667	31.9	23.1
	2025-07-18	26.0667	29.9	23.6
	2025-07-19	25.3875	26.6	24.3
	2025-07-20	25.2375	27.1	24.6
	2025-07-21	23.6292	24.6	22.9
	2025-07-22	24.3708	26	23
	2025-07-23	25.6333	28.3	23.5
	2025-07-24	25.9958	29.3	23.1
	2025-07-25	27.0958	31.7	23.7
	2025-07-26	25.4833	27.4	24.1
	2025-07-27	25.7542	28.3	24.7
	2025-07-28	25.6333	30.3	24.2
	2025-07-29	26.3625	31.9	23.1
	2025-07-30	28.1167	33.8	24
	2025-07-31	27.7125	34	23.8
	2025-08-01	25.9583	30.9	24.3
	2025-08-02	26.5167	32	24
	2025-08-03	27.2625	31.8	24.2
	2025-08-04	26.75	30.6	24.6
	2025-08-05	25.475	28	23.9
	2025-08-06	27.2083	31.2	23.7
	2025-08-07	28.1375	34.4	23.4
	2025-08-08	28.8208	34.8	23.4
	2025-08-09	28.9958	34.2	24.4
	2025-08-10	28.5167	34.1	24
	2025-08-11	28.1125	34.3	24.3
	2025-08-12	27.4208	33.6	24.4
	2025-08-13	26.3583	29.4	24.1
	2025-08-14	25.4125	28.2	23.8
	2025-08-15	25.8542	29	24.1
	2025-08-16	25.9708	29.2	24
	2025-08-17	26.1042	29.9	23.6
	2025-08-18	25.9875	31.2	22
	2025-08-19	26.1375	31.7	21.7
	2025-08-20	26.075	31.2	22.5
	2025-08-21	24.65	31.1	21.3
	2025-08-22	26.3583	33	21.3
	2025-08-23	27.3875	33.9	22.9
	2025-08-24	27.4708	32.6	24.4
	2025-08-25	25.9917	31.1	22.4
	2025-08-26	25.9583	31.2	21.5
	2025-08-27	25.5042	30.4	22
	2025-08-28	25.8083	29.7	22.8
	2025-08-29	26.5333	31.4	23.1
	2025-08-30	26.2917	30.9	22.9
	2025-08-31	26.1333	32.9	21.6
	2025-09-01	25	31.3	22.9
	2025-09-02	25.4083	32.8	21.6
	2025-09-03	25.6	32.3	22.1
	2025-09-04	26.0125	32.1	22.7
	2025-09-05	26.65	31.6	23.7
	2025-09-06	26.3333	30.6	22.8
	2025-09-07	26.9542	31.6	24.1
	2025-09-08	27.4708	32.9	22.8
	2025-09-09	27.35	32.4	22.3
	2025-09-10	25.9417	31.5	23
	2025-09-11	25.6208	31.5	21.6
	2025-09-12	27.1125	33.5	22.8
	2025-09-13	25.7917	32.8	22.5
	2025-09-14	25.8875	33.5	22.2
	2025-09-15	25.8625	33.4	21.3
	2025-09-16	26.3792	30.2	23.2
	2025-09-17	25.9875	30.4	22.4
	2025-09-18	25.8917	28.8	23.8
	2025-09-19	25.8	29.3	23.6
	2025-09-20	25.7417	31.3	22.7
	2025-09-21	24.5083	27.7	22.9
	2025-09-22	23.9583	26.3	22.6
	2025-09-23	25.0083	26.4	24.1
	2025-09-24	25.4333	27.6	24.3
	2025-09-25	25.6875	29.3	23.9
	2025-09-26	26.0167	29.6	23.8
	2025-09-27	25.4542	29.1	21.9
	2025-09-28	25.3583	31.1	21
	2025-09-29	25.9125	32.9	20.9
	2025-09-30	26.0625	32.2	21.9

## Sheet: Sheet2
												植株编号	花粉黑染率（%）				自交结实率（%）
													5d	10d	15d		5d	10d	15d
												GH89-tms5-1	0.9±0.5 b	15.2±1.8b	55.8±3.1b		0b	3.8±2.6 c	26.9±12.8 b
												GH89-tms5-2	1.1±0.8 b	16.2±3.6b	57.6±4.4b		0b	2.7±1.5 c	27.7±15.1 b
												GH89-tms5-3	0.8±0.6 b	15.5±2.8b	58.9±4.2b		0b	3.0±1.6 c	28.1±13.2 b
												GH89-ms1-1	45.3±13.8 a	56.9±18.0a	76.4±17.0a		26.2±10.5a	30.1±6.2a	41.8±12.3a
												GH89-ms1-2	41.8±16.6 a	58.6±17.2a	76.9±18.6a		23.6±7.8a	31.8±8.5a	45.5±15.8a
												GH89-ms1-3	43.7±12.4 a	60.8±19.9a	73.2±15.3a		28.5±15.3a	32.6±10.1a	45.2±18.6a
												GH89-tms5+ms1-1	0 c	0c	10.2±3.6c		0b	0b	1.3±1.9 c
												GH89-tms5+ms1-2	0 c	0c	11.8±5.6c		0b	0b	2.5±2.1 c
												GH89-tms5+ms1-3	0 c	0c	10.1±2.5c		0b	0b	2.1±2.5 c
