# Supplementary material for: Enhancement of Male Sterility Stability in Indica Rice by Dual Thermo-Sensitive Genic Male Sterile Genes
Source: Plants (Basel). 2026 Jun 19;15(12):1906. doi: 10.3390/plants15121906 (PMC13306423; doi:10.3390/plants15121906)
Supplement: Supplementary file 1 [file plants-15-01906-s001.zip › Table S2. Evaluation of potential off-target sites..xlsx]

## Sheet: Sheet1
	Table S1. Evaluation of potential off-target sites.
	Target	Name of putative off-target sites	Putative off-target locus	Putative off-target sequence	No. of mismatch bases	No. of plants examined	No. of indel mutation
	sgRNA	OFF1	chr09: 16787092	CAGCTGCTCAGCCTCGGCC	2	10	0
		OFF2	Chr10: :21994591	CCGCTGCTCAGCCTCGGCC	3	10	0
		OFF3	chr03: 31766015	CCGCTGCTCAGCCTCGGCC	3	10	0
		OFF4	chr05: 20780804	CAGCTGCTCAGCCTCGCCT	4	10	0
		OFF5	Chr01: 26653040	GAGCTGCTCAGCCTCGCCC	4	10	0
