# Supplementary material for: Enhancement of Male Sterility Stability in Indica Rice by Dual Thermo-Sensitive Genic Male Sterile Genes
Source: Plants (Basel). 2026 Jun 19;15(12):1906. doi: 10.3390/plants15121906 (PMC13306423; doi:10.3390/plants15121906)
Supplement: Supplementary file 1 [file plants-15-01906-s001.zip › Table S3. Primers used in this article.xlsx]

## Sheet: Sheet1
	Primer name	Sequence (5′-3′)	Purpose
	Hpt-F	AGGTCAGGCTCTCGCTAAAC	Identification of transgenic plants
	Hpt-R	ACGTAAGGGATGACGCACAAT
	TMS5F	CCATCGTGCTTCGTGCCA	Amplification and sequencing of the TMS5 gene
	TMS5R	GAGTTCTTGGTACATGAGTGC
	MS1F	AGGACGGTGAGCCTGGTGGA	Amplification and sequencing of the OsMS1 gene
	MS1R	TGCCGACGATGTGGTTGC
	MS1-sgRNA-F	GTTGCGCCGAGGCTGAGCAGCTTG	Target sequence of ABE-MS1
	MS1-sgRNA-S	AAACCAAGCTGCTCAGCCTCGGCG
	OFF1-F	AGCAGATGACGGTGTTCCTG	F primer for PCR amplification of the potential off-target sites sgRNA1
	OFF1-R	CCTTCTCGACCTTTCACTTGG
	OFF2-F	TACCACGGAGTCGATGTCGG	F primer for PCR amplification of the potential off-target sites sgRNA1
	OFF2-R	AATGCCCTTAGGCCCACA
	OFF3-F	CCCAAGTTCCGCGAGGTGT	F primer for PCR amplification of the potential off-target sites sgRNA1
	OFF3-R	CCGCCGAACGAGTTGAAGC
	OFF4-F	ATGCTGCTGCCGTTCTTC	F primer for PCR amplification of the potential off-target sites sgRNA1
	OFF4-R	TCTGTACTTCATCTCGACCAC
	OFF5-F	TGGACAGAATAAAGGGTA	F primer for PCR amplification of the potential off-target sites sgRNA1
	OFF5-R	TTGTTAGTGGCTCATCTT
